# Supplementary material for: Distillation of the clinical algorithm improves prognosis by multi-task deep learning in high-risk Neuroblastoma
Source: PLoS One. 2018 Dec 7;13(12):e0208924. doi: 10.1371/journal.pone.0208924 (PMC6285384; doi:10.1371/journal.pone.0208924)
Supplement: S1 Table — Sample the ID of the sample in the original dataset; HR the binarized High Risk, 0: low risk, 1: high risk, EFS the binarized Event Free Survival, 0: no event / censored, 1: event, OS the binarized Overall Survival, 0: alive, 1: dead, EFS (days) Event Free Survival in days, OS (days) Overall Survival in days, INSS Neuroblastoma INSS stage, Clinical outcome, favorable / unfavorable, Age (days) Age in days, Gender M: male, F: female, Country patient country. (XLSX) [file pone.0208924.s001.xlsx]

## Sheet: SEQC-NB train
Sample	HR	EFS	OS	Clinical outcome	Age (days)	Gender	Country	INSS	EFS (days)	OS (days)
NB001	1	1	1	unfavorable	987	M	Germany	4	593	1362
NB003	1	1	1	unfavorable	625	F	Germany	4	840	1191
NB005	1	1	1	unfavorable	536	F	Germany	4	212	220
NB007	1	1	0		942	M	Germany	4	562	3152
NB009	1	0	0		217	F	Germany	4S	2306	2306
NB011	0	0	0	favorable	414	M	Germany	2	2094	2094
NB013	1	1	1	unfavorable	3394	M	Germany	4	357	479
NB015	1	1	0		4785	M	Germany	4	414	1327
NB017	0	0	0	favorable	765	M	Germany	2	2863	2863
NB019	0	0	0	favorable	303	F	Germany	1	2499	2499
NB021	0	0	0	favorable	564	F	Germany	1	3149	3149
NB023	0	0	0	favorable	420	M	Germany	1	4492	4492
NB025	0	0	0	favorable	496	M	Germany	1	2101	2101
NB027	0	0	0	favorable	440	F	Germany	1	3753	3753
NB029	0	0	0	favorable	463	M	Germany	1	1372	1372
NB031	0	0	0	favorable	494	F	Germany	1	4823	4823
NB033	0	0	0	favorable	479	F	Germany	1	4877	4877
NB035	0	0	0	favorable	173	M	Germany	1	3807	3807
NB037	0	0	0	favorable	446	F	Germany	1	4662	4662
NB039	0	0	0	favorable	705	F	Germany	2	3750	3750
NB041	0	0	0		472	F	Germany	2	3312	3312
NB043	0	0	0	favorable	458	M	Germany	2	1589	1589
NB045	0	0	0	favorable	867	F	Germany	2	3452	3452
NB047	0	0	0	favorable	381	F	Germany	2	3428	3428
NB049	0	0	0	favorable	638	F	Germany	2	3941	3941
NB051	0	0	0	favorable	46	M	Germany	4S	2753	2753
NB053	0	0	0	favorable	10	M	Germany	1	2055	2055
NB055	0	0	0	favorable	94	F	Germany	1	2504	2504
NB057	0	0	0	favorable	449	M	Germany	1	3352	3352
NB059	0	0	0	favorable	546	F	Germany	1	3990	3990
NB061	0	0	0		442	M	Germany	2	3575	3575
NB063	0	1	0		472	F	Germany	2	485	3635
NB065	0	0	0		417	M	Germany	2	1211	1211
NB067	0	0	0		243	M	Germany	3	4494	4494
NB069	0	1	1	unfavorable	1585	F	Germany	3	483	846
NB071	0	0	0	favorable	0	F	Germany	3	3832	3832
NB073	0	0	0		344	F	Germany	3	3566	3566
NB075	0	0	0		461	F	Germany	3	994	994
NB077	0	0	0		66	M	Germany	3	4600	4600
NB079	0	0	0		452	M	Germany	3	5147	5147
NB081	1	0	0		2737	M	Germany	3	2828	2828
NB083	1	0	0		1262	M	Germany	4	3208	3208
NB085	0	0	0		321	F	Germany	4	5133	5133
NB087	1	1	0		1602	M	Germany	4	1890	2884
NB089	0	0	0		395	M	Germany	4	3576	3576
NB091	1	1	0		2429	M	Germany	4	1480	3804
NB093	0	0	0		366	M	Germany	4	3935	3935
NB095	0	0	0	favorable	460	M	Germany	1	3883	3883
NB097	0	0	0	favorable	529	F	Germany	1	3641	3641
NB099	0	0	0	favorable	0	M	Germany	1	2167	2167
NB101	0	0	0	favorable	425	M	Germany	1	2355	2355
NB103	0	1	0		758	F	Germany	1	363	2694
NB105	0	0	0	favorable	887	F	Germany	1	3703	3703
NB107	0	0	0		427	F	Germany	1	883	883
NB109	0	1	0		101	M	Germany	1	168	2941
NB111	0	0	0	favorable	41	F	Germany	1	3957	3957
NB113	1	1	0		451	M	Germany	1	112	3283
NB115	0	0	0	favorable	417	M	Germany	2	3707	3707
NB117	0	1	0		206	F	Germany	2	132	3217
NB119	0	1	1	unfavorable	207	F	Germany	2	674	1820
NB121	0	0	0	favorable	121	M	Germany	2	2500	2500
NB123	0	0	0	favorable	151	M	Germany	2	3324	3324
NB125	0	0	0	favorable	9	F	Germany	2	3221	3221
NB127	0	0	0		144	F	Germany	3	5813	5813
NB129	0	0	0		1701	M	Germany	3	2365	2365
NB131	0	0	0	favorable	2	M	Germany	3	1001	1001
NB133	0	1	0		521	F	Germany	4	206	3604
NB135	0	0	0		526	M	Germany	3	5117	5117
NB137	1	1	1	unfavorable	1017	M	Germany	3	250	364
NB139	0	0	0	favorable	181	M	Germany	1	4195	4195
NB141	0	0	0	favorable	228	M	Germany	3	3660	3660
NB143	1	0	0		1085	F	Germany	4	4096	4096
NB145	0	0	0	favorable	356	M	Germany	2	2835	2835
NB147	0	0	0	favorable	134	M	Germany	2	2029	2029
NB149	0	1	1	unfavorable	666	F	Germany	2	56	522
NB151	0	0	0	favorable	1099	F	Germany	2	1758	1758
NB153	0	0	0	favorable	2041	F	Germany	1	2651	2651
NB155	0	0	0	favorable	63	M	Germany	1	3578	3578
NB157	0	0	0	favorable	460	M	Germany	1	1440	1440
NB159	0	0	0	favorable	933	F	Germany	1	2534	2534
NB161	0	0	0	favorable	56	F	Germany	1	1463	1463
NB163	0	0	0		20	M	Germany	1	2283	2283
NB165	0	0	0	favorable	262	F	Germany	1	1818	1818
NB167	0	0	0	favorable	315	M	Germany	1	1663	1663
NB169	1	1	1	unfavorable	4131	M	Germany	1	524	592
NB171	0	0	0	favorable	7	M	Germany	2	2310	2310
NB173	0	1	0		374	F	Germany	2	134	3385
NB175	1	0	0		134	F	Germany	4S	1595	1595
NB177	0	1	0		0	F	Germany	2	70	2359
NB179	0	1	0		42	M	Germany	2	83	1930
NB181	0	1	0		3	M	Germany	2	390	1674
NB183	0	0	0	favorable	1676	M	Germany	2	1995	1995
NB185	0	0	0	favorable	300	F	Germany	2	2140	2140
NB187	0	0	0		1683	M	Germany	3	2462	2462
NB189	0	1	0		448	M	Germany	3	295	1514
NB191	0	1	0		227	F	Germany	3	321	2133
NB193	0	0	0		385	F	Germany	3	2276	2276
NB195	1	1	1	unfavorable	1081	F	Germany	3	347	360
NB197	1	1	1	unfavorable	310	F	Germany	3	98	103
NB199	0	0	0	favorable	186	M	Germany	1	1513	1513
NB201	0	0	0		98	M	Germany	1	776	776
NB203	0	0	0	favorable	101	M	Germany	1	1953	1953
NB205	0	0	0	favorable	165	M	Germany	1	1086	1086
NB207	0	0	0	favorable	118	F	Germany	1	1546	1546
NB209	0	0	0	favorable	226	F	Germany	1	2008	2008
NB211	0	0	0	favorable	11	M	Germany	1	1294	1294
NB213	0	0	0	favorable	560	M	Germany	1	1645	1645
NB215	0	0	0	favorable	98	M	Germany	1	1994	1994
NB217	0	0	0	favorable	129	M	Germany	2	1306	1306
NB219	0	0	0	favorable	2	M	Germany	2	1518	1518
NB221	0	0	0		1841	M	Germany	2	4373	4373
NB223	0	1	0		28	F	Germany	3	188	1694
NB225	0	0	0	favorable	84	M	Germany	2	1683	1683
NB227	0	1	0		87	M	Germany	2	155	2556
NB229	0	0	0	favorable	218	F	Germany	3	1690	1690
NB231	0	1	0		279	M	Germany	3	738	1624
NB233	0	1	0		152	M	Germany	3	75	1847
NB235	0	1	0		352	F	Germany	4	493	4922
NB237	0	0	0	favorable	1798	F	Germany	1	2197	2197
NB239	1	0	0		1909	M	Germany	4	2100	2100
NB241	1	0	0		1101	M	Germany	4	1401	1401
NB243	1	0	0		1640	M	Germany	4	2790	2790
NB245	1	1	1	unfavorable	1319	M	Germany	4	753	2808
NB247	1	1	0		1267	M	Germany	4	886	1560
NB249	1	0	0		1590	M	Germany	4	2208	2208
NB251	1	0	0		1486	M	Germany	4	4508	4508
NB253	0	0	0		247	F	Germany	4	1647	1647
NB255	1	1	1	unfavorable	982	F	Germany	4	518	602
NB257	1	1	1	unfavorable	1964	F	Germany	4	441	478
NB259	1	1	1	unfavorable	517	F	Germany	4	433	711
NB261	1	0	0		1029	M	Germany	4	3570	3570
NB263	1	1	1	unfavorable	8278	F	Germany	4	214	360
NB265	1	0	0		769	M	Germany	4	2275	2275
NB267	1	1	1	unfavorable	978	F	Germany	4	1197	1695
NB269	1	1	1	unfavorable	583	F	Germany	4	946	1375
NB271	1	1	1	unfavorable	589	M	Germany	4	305	375
NB273	0	1	0		165	M	Germany	4S	318	2907
NB275	0	0	0	favorable	52	F	Germany	4S	3571	3571
NB277	0	0	0	favorable	194	F	Germany	4S	4844	4844
NB279	0	0	0	favorable	66	M	Germany	4S	3245	3245
NB281	0	0	0	favorable	0	M	Germany	4S	5060	5060
NB283	0	0	0	favorable	118	M	Germany	4S	3340	3340
NB285	0	0	0		79	M	Germany	4S	3901	3901
NB287	0	1	1	unfavorable	50	F	Germany	4S	1262	2410
NB289	0	1	1	unfavorable	144	F	Germany	4S	399	419
NB291	0	0	0	favorable	128	F	Germany	4S	2588	2588
NB293	0	0	0		21	M	Germany	4S	2425	2425
NB295	0	1	0		146	F	Germany	4S	17	1647
NB297	0	1	0		305	M	Germany	4S	301	2169
NB299	0	0	0	favorable	263	M	Germany	4S	2113	2113
NB301	0	0	0	favorable	313	M	Germany	4S	1393	1393
NB303	0	0	0	favorable	443	M	Germany	1	1323	1323
NB305	0	1	1	unfavorable	12	F	Germany	4S	66	66
NB307	0	0	0	favorable	121	F	Germany	4S	1439	1439
NB309	0	1	0		3	M	Germany	4S	164	1907
NB311	0	1	0		0	F	Germany	4S	207	2798
NB313	1	0	0		92	M	Germany	4S	2101	2101
NB315	0	0	0	favorable	14	M	Germany	2	1870	1870
NB317	0	0	0	favorable	732	F	Germany	2	1069	1069
NB319	1	1	1	unfavorable	357	M	Belgium	4	286	412
NB321	1	1	1	unfavorable	870	M	UK	4	181	846
NB323	0	1	1	unfavorable	450	M	UK	4	302	510
NB325	0	0	0	favorable	360		Spain	1	1110	1110
NB327	1	1	1	unfavorable	690		Spain	2	570	720
NB329	0	0	0		387	M	USA	4	4669	4669
NB331	1	1	1	unfavorable	1676	M	USA	4	576	1049
NB333	1	1	1	unfavorable	1545	M	USA	4	602	1229
NB335	1	1	1	unfavorable	1764	F	USA	4	349	1341
NB337	1	1	1	unfavorable	1968	M	USA	4	112	239
NB339	1	1	1	unfavorable	714.6	F	USA	4	269	269
NB341	1	1	0		750		Spain	4	120	1440
NB343	0	0	0		300		Spain	1	150	150
NB345	0	0	0	favorable	240		Spain	1	1470	1470
NB347	0	0	0	favorable	60		Spain	1	1080	1080
NB349	0	0	0		270	F	Israel	3	5040	5040
NB351	1	0	0		1290	M	Israel	4	6600	6600
NB353	0	1	1	unfavorable	1200	M	Israel	3	1170	2010
NB355	0	0	0	favorable	0	M	Germany	1	2804	2804
NB357	0	1	0		364	F	Germany	3	74	3903
NB359	1	1	1	unfavorable	1570	M	Germany	4	708	1152
NB361	0	1	0		416	M	Germany	4	418	1628
NB363	0	0	0	favorable	49	M	Germany	4S	1330	1330
NB365	0	0	0	favorable	80	M	Germany	4S	1567	1567
NB367	0	0	0	favorable	56	F	Italy	1	3131	3131
NB369	1	1	1	unfavorable	1132	M	Italy	4	634	727
NB371	1	1	1	unfavorable	1488	F	USA	4	262	541
NB373	1	1	1	unfavorable	489	F	USA	4	187	209
NB375	1	1	1	unfavorable	924	M	USA	4	218	364
NB377	1	1	1	unfavorable	1437	M	USA	4	1455	2324
NB379	1	0	0		810	M	USA	4	2054	2054
NB381	1	1	1	unfavorable	633	F	USA	4	314	345
NB383	1	1	1	unfavorable	1904	M	Germany	4	201	207
NB385	1	1	1	unfavorable	2544	F	Germany	4	812	1454
NB387	0	0	0		431	M	Germany	4	3011	3011
NB389	1	0	0		660	M	Germany	4	4090	4090
NB391	1	0	0		1644	M	Germany	4	2818	2818
NB393	1	1	1	unfavorable	1537	M	Germany	4	615	1235
NB395	0	0	0	favorable	2111	F	Germany	2	2442	2442
NB397	0	0	0	favorable	107	M	Germany	4S	3571	3571
NB399	1	0	0		1215	M	Germany	4	978	978
NB401	1	1	0		1875	M	Germany	4	1002	1382
NB403	1	1	1	unfavorable	447	M	Germany	4	55	203
NB405	1	0	0		2338	M	Germany	4	608	608
NB407	1	1	1	unfavorable	1272	M	Germany	3	382	463
NB409	1	0	0		827	M	Germany	4	588	588
NB411	1	1	0		2186	F	Germany	4	834	1266
NB413	1	0	0		1431	F	Germany	4	232	232
NB415	1	1	0		849	F	Germany	4	623	785
NB417	0	0	0	favorable	235	M	Germany	4S	1176	1176
NB419	0	0	0		133	F	Germany	2	264	264
NB421	0	0	0	favorable	87	F	Germany	4S	1916	1916
NB423	0	1	0		207	M	Germany	4	1122	1423
NB425	0	0	0		227	M	Germany	4	1813	1813
NB427	0	0	0		214	M	Germany	4	1598	1598
NB429	0	0	0		236	F	Germany	4	2977	2977
NB431	1	0	0		448	F	Germany	4	280	280
NB433	0	0	0		343	F	Germany	4	1242	1242
NB435	0	0	0		282	F	USA	4	1705	1705
NB437	1	1	1		792	F	USA	4	8	12
NB439	1	1	1		3636	M	USA	4	814	928
NB441	0	0	0		435	M	USA	4	2989	2989
NB443	1	1	1		935.4	F	USA	4	453	476
NB445	1	1	1		1113	M	USA	4	147	218
NB447	1	1	1		1275	M	USA	4	424	1058
NB449	1	0	0		521	F	USA	4	2739	2739
NB451	0	0	0		330	F	Israel	2	4110	4110
NB453	0	0	0		30	M	Israel	2	1290	1290
NB455	0	0	0		519	M	USA	4	2222	2222
NB457	1	1	1		960		Israel	4	870	870
NB459	1	0	0		34	M	Germany	1	1195	1195
NB461	1	0	0		267	M	Germany	4	577	577
NB463	0	1	0		0	F	Germany	1	239	629
NB465	1	0	0		137	F	Germany	4	404	404
NB467	1	0	0		2786	M	Germany	4	268	268
NB469	1	1	0		1022	M	Germany	4	636	648
NB471	0	0	0	favorable	25	F	Germany	1	2591	2591
NB473	0	0	0	favorable	146	F	Germany	1	1788	1788
NB475	1	1	1	unfavorable	1575	M	Germany	4	250	262
NB477	0	0	0		323	M	Germany	3	981	981
NB479	0	0	0	favorable	1516	F	Germany	1	1531	1531
NB481	1	0	0		2045	M	Germany	4	383	383
NB483	0	1	0		259	F	Germany	1	715	1854
NB485	1	0	0		712	F	Germany	3	92	92
NB487	1	0	0		162	M	Germany	4	1117	1117
NB489	1	0	0		865	F	Germany	4	877	877
NB491	1	1	0		2326	M	Germany	4	691	987
NB493	0	0	0	favorable	190	M	Germany	1	4487	4487
NB495	0	0	0	favorable	163	F	Germany	1	2467	2467
NB497	0	0	0	favorable	379	F	Germany	1	4883	4883

## Sheet: SEQC-NB test
Sample	HR	EFS	OS	Clinical outcome	Age (days)	Gender	Country	INSS	EFS (days)	OS (days)
NB002	1	1	1	unfavorable	1808	M	Germany	4	2016	2836
NB004	1	0	0		335	F	Germany	2	2046	2046
NB006	0	0	0	favorable	147	M	Germany	4S	2217	2217
NB008	1	0	0		1652	M	Germany	3	3526	3526
NB010	1	1	1	unfavorable	379	M	Germany	3	620	1081
NB012	0	0	0	favorable	380	M	Germany	1	1799	1799
NB014	0	0	0	favorable	515	F	Germany	2	3064	3064
NB016	0	0	0	favorable	0	F	Germany	4S	2717	2717
NB018	0	0	0	favorable	507	M	Germany	2	3508	3508
NB020	0	0	0	favorable	497	M	Germany	1	3468	3468
NB022	0	0	0	favorable	401	M	Germany	1	5263	5263
NB024	0	0	0		499	F	Germany	1	4051	4051
NB026	0	0	0		488	F	Germany	1	707	707
NB028	0	0	0	favorable	468	F	Germany	1	3268	3268
NB030	0	0	0	favorable	450	M	Germany	1	4353	4353
NB032	0	0	0	favorable	398	F	Germany	1	3675	3675
NB034	0	0	0	favorable	467	F	Germany	1	4240	4240
NB036	0	0	0	favorable	744	M	Germany	1	4972	4972
NB038	0	0	0	favorable	466	F	Germany	1	4521	4521
NB040	0	0	0		971	M	Germany	2	3753	3753
NB042	0	0	0	favorable	975	F	Germany	2	4365	4365
NB044	0	0	0	favorable	528	F	Germany	2	2591	2591
NB046	0	0	0	favorable	480	F	Germany	2	3984	3984
NB048	0	0	0	favorable	715	M	Germany	2	1924	1924
NB050	0	0	0	favorable	546	F	Germany	1	3456	3456
NB052	0	0	0	favorable	1016	F	Germany	1	5435	5435
NB054	0	0	0	favorable	824	F	Germany	1	2723	2723
NB056	0	0	0	favorable	405	M	Germany	1	4556	4556
NB058	0	0	0		743	F	Germany	1	3301	3301
NB060	0	0	0	favorable	470	M	Germany	1	4061	4061
NB062	0	0	0	favorable	408	F	Germany	2	4997	4997
NB064	0	0	0	favorable	91	M	Germany	2	3675	3675
NB066	0	1	0		453	F	Germany	2	651	2773
NB068	0	0	0		541	F	Germany	3	5131	5131
NB070	0	0	0		379	F	Germany	3	3691	3691
NB072	0	0	0		202	M	Germany	3	6482	6482
NB074	0	1	0		1126	M	Germany	3	1246	3555
NB076	0	0	0		451	M	Germany	3	4440	4440
NB078	0	0	0		1381	M	Germany	3	3111	3111
NB080	1	1	1	unfavorable	1000	F	Germany	3	402	416
NB082	1	0	0		1012	M	Germany	4	3631	3631
NB084	0	0	0		495	F	Germany	4	5234	5234
NB086	0	1	0		359	F	Germany	4	1752	3817
NB088	0	0	0		400	F	Germany	4	5318	5318
NB090	1	1	1	unfavorable	5465	F	Germany	4	555	763
NB092	1	1	1	unfavorable	933	M	Germany	4	497	1445
NB094	1	1	1	unfavorable	4394	M	Germany	4	486	1293
NB096	0	0	0	favorable	465	F	Germany	1	3977	3977
NB098	0	0	0	favorable	545	M	Germany	1	4042	4042
NB100	0	0	0	favorable	218	M	Germany	1	3013	3013
NB102	0	0	0	favorable	544	M	Germany	1	2432	2432
NB104	0	0	0	favorable	272	M	Germany	1	2549	2549
NB106	0	1	0		262	M	Germany	1	33	3898
NB108	0	0	0		371	M	Germany	4	2808	2808
NB110	0	0	0	favorable	92	M	Germany	1	4480	4480
NB112	0	0	0		734	F	Germany	1	2832	2832
NB114	0	0	0	favorable	465	M	Germany	1	2673	2673
NB116	0	0	0	favorable	301	F	Germany	2	2458	2458
NB118	0	0	0	favorable	256	M	Germany	2	1016	1016
NB120	0	0	0	favorable	228	M	Germany	2	3201	3201
NB122	0	1	1	unfavorable	4562	F	Germany	2	759	1773
NB124	0	1	0		240	M	Germany	2	54	2965
NB126	0	0	0	favorable	0	F	Germany	2	2405	2405
NB128	0	0	0		222	M	Germany	3	2552	2552
NB130	0	1	0		47	M	Germany	3	1128	3561
NB132	0	0	0		1071	M	Germany	3	4522	4522
NB134	0	0	0	favorable	0	M	Germany	3	3869	3869
NB136	1	1	1	unfavorable	1679	M	Germany	3	522	1655
NB138	1	0	0		823	M	Germany	3	3488	3488
NB140	1	1	1	unfavorable	8983	F	Germany	4	645	899
NB142	0	0	0		426	F	Germany	3	3405	3405
NB144	1	0	0		1141	M	Germany	4	2484	2484
NB146	0	0	0		108	M	Germany	2	2680	2680
NB148	0	0	0	favorable	13	M	Germany	3	2375	2375
NB150	0	0	0	favorable	181	F	Germany	3	3250	3250
NB152	0	0	0	favorable	37	M	Germany	1	4378	4378
NB154	0	0	0	favorable	82	M	Germany	1	3584	3584
NB156	0	0	0	favorable	49	M	Germany	1	2774	2774
NB158	0	0	0	favorable	23	F	Germany	1	1926	1926
NB160	0	0	0	favorable	356	M	Germany	1	1211	1211
NB162	0	0	0	favorable	700	F	Germany	1	2337	2337
NB164	0	0	0	favorable	267	M	Germany	1	2175	2175
NB166	0	0	0	favorable	103	M	Germany	1	2114	2114
NB168	0	0	0	favorable	90	F	Germany	1	1483	1483
NB170	0	1	0		6	M	Germany	2	192	3436
NB172	0	0	0	favorable	502	M	Germany	1	1406	1406
NB174	0	0	0	favorable	429	M	Germany	2	3411	3411
NB176	0	0	0		363	M	Germany	2	1514	1514
NB178	0	0	0	favorable	0	M	Germany	2	2099	2099
NB180	0	0	0	favorable	890	F	Germany	2	2092	2092
NB182	0	0	0	favorable	217	M	Germany	2	1726	1726
NB184	0	0	0		370	M	Germany	2	1597	1597
NB186	0	1	0		121	F	Germany	3	74	1445
NB188	0	1	1	unfavorable	1057	F	Germany	3	349	1123
NB190	0	1	1	unfavorable	1408	M	Germany	3	540	1120
NB192	0	1	1	unfavorable	1004	M	Germany	3	866	1540
NB194	1	1	1	unfavorable	767	F	Germany	3	330	404
NB196	1	0	0		571	M	Germany	3	2797	2797
NB198	1	1	1	unfavorable	423	F	Germany	3	417	526
NB200	0	0	0	favorable	75	M	Germany	1	2140	2140
NB202	0	0	0	favorable	23	M	Germany	1	1441	1441
NB204	0	0	0	favorable	18	F	Germany	1	1810	1810
NB206	0	0	0	favorable	35	M	Germany	1	2812	2812
NB208	0	0	0	favorable	29	F	Germany	1	1866	1866
NB210	0	0	0	favorable	204	M	Germany	1	2263	2263
NB212	0	1	0		0	M	Germany	2	68	1919
NB214	0	0	0	favorable	437	F	Germany	1	1493	1493
NB216	0	0	0	favorable	262	M	Germany	1	2656	2656
NB218	0	0	0	favorable	8	M	Germany	2	1757	1757
NB220	0	0	0	favorable	0	F	Germany	2	1818	1818
NB222	0	1	0		2225	F	Germany	2	928	1008
NB224	0	1	0		8926	F	Germany	1	1576	5860
NB226	0	0	0	favorable	680	M	Germany	2	1783	1783
NB228	0	0	0	favorable	170	F	Germany	2	1553	1553
NB230	0	0	0		9	M	Germany	3	390	390
NB232	0	1	0		49	F	Germany	3	59	1705
NB234	0	1	0		0	F	Germany	3	186	1323
NB236	1	0	0		1742	M	Germany	3	1260	1260
NB238	0	0	0		386	M	Germany	4	2807	2807
NB240	0	1	0		215	F	Germany	4	1399	3568
NB242	1	1	1	unfavorable	1841	F	Germany	4	532	626
NB244	1	1	1	unfavorable	724	M	Germany	4	475	601
NB246	1	1	0		2324	M	Germany	4	1863	1925
NB248	1	0	0		1273	M	Germany	4	1624	1624
NB250	1	1	1	unfavorable	1529	F	Germany	4	532	1118
NB252	1	1	1	unfavorable	658	F	Germany	4	780	843
NB254	1	0	0		219	M	Germany	4	2149	2149
NB256	1	1	1	unfavorable	279	F	Germany	4	482	889
NB258	1	0	0		3749	F	Germany	4	2092	2092
NB260	1	0	0		710	F	Germany	4	1792	1792
NB262	1	1	1	unfavorable	633	F	Germany	4	431	454
NB264	1	1	1	unfavorable	2105	F	Germany	4	443	784
NB266	1	0	0		880	F	Germany	4	2086	2086
NB268	1	1	1	unfavorable	3842	M	Germany	4	363	499
NB270	1	1	1	unfavorable	121	M	Germany	4	326	391
NB272	1	1	0		1174	M	Germany	4	468	1699
NB274	0	0	0	favorable	35	F	Germany	4S	1047	1047
NB276	0	0	0	favorable	12	M	Germany	4S	3163	3163
NB278	0	0	0	favorable	121	M	Germany	4S	3328	3328
NB280	0	0	0		193	F	Germany	4S	3493	3493
NB282	0	1	0		202	M	Germany	4S	286	2280
NB284	0	1	0		10	M	Germany	4S	296	2785
NB286	0	0	0	favorable	3	M	Germany	4S	3451	3451
NB288	0	0	0	favorable	93	F	Germany	4S	2641	2641
NB290	0	0	0	favorable	139	M	Germany	4S	2631	2631
NB292	0	0	0		75	M	Germany	4S	1579	1579
NB294	0	0	0	favorable	121	F	Germany	4S	2249	2249
NB296	0	0	0	favorable	69	M	Germany	4S	2245	2245
NB298	0	0	0		180	F	Germany	4S	998	998
NB300	0	1	0		11	M	Germany	4S	1567	3303
NB302	0	1	0		105	F	Germany	4	86	1689
NB304	0	0	0	favorable	3	M	Germany	4S	2005	2005
NB306	0	0	0		16	F	Germany	4S	2482	2482
NB308	0	0	0	favorable	143	F	Germany	4S	1998	1998
NB310	0	0	0		116	M	Germany	4S	2103	2103
NB312	0	0	0	favorable	97	M	Germany	4S	2724	2724
NB314	1	1	1	unfavorable	196	M	Germany	4	351	539
NB316	1	1	1	unfavorable	85	M	Germany	4S	161	209
NB318	0	0	0	favorable	300		Spain	1	1140	1140
NB320	1	1	1	unfavorable	1113	M	UK	4	375	735
NB322	1	1	1	unfavorable	1611	M	UK	4	323	487
NB324	0	0	0	favorable	120		Spain	1	1740	1740
NB326	1	1	1	unfavorable	3240		Spain	4	90	90
NB328	1	1	1	unfavorable	1560		Spain	4	300	330
NB330	0	0	0		516	M	USA	4	2947	2947
NB332	1	0	0		549	M	USA	4	2871	2871
NB334	0	0	0		432	F	USA	4	2135	2135
NB336	1	1	0		1067	M	USA	4	837	2051
NB338	1	0	0		1413	F	USA	4	2432	2432
NB340	0	0	0		300		Spain	1	810	810
NB342	0	0	0	favorable	210		Spain	1	1410	1410
NB344	0	0	0		300		Spain	1	720	720
NB346	0	0	0	favorable	310		Spain	1	1590	1590
NB348	0	0	0	favorable	47	M	Italy	1	1984	1984
NB350	0	0	0		271	F	Israel	3	4890	4890
NB352	1	0	0		1050	M	Israel	4	2280	2280
NB354	0	1	1	unfavorable	267	F	UK	4	354	441
NB356	0	0	0	favorable	1074	M	Germany	2	4602	4602
NB358	0	1	0		304	F	Germany	3	98	4410
NB360	1	1	1	unfavorable	2135	M	Germany	4	454	1063
NB362	1	1	1	unfavorable	641	M	Germany	4	563	1073
NB364	0	0	0	favorable	8	M	Germany	4S	1890	1890
NB366	0	0	0	favorable	0	M	Germany	4S	3625	3625
NB368	0	0	0	favorable	58	F	Italy	1	2852	2852
NB370	0	0	0	favorable	216	M	Italy	1	2015	2015
NB372	1	1	0		1890	M	USA	4	164	2174
NB374	1	1	0		1024	M	USA	4	147	3234
NB376	1	1	1	unfavorable	1071	M	USA	4	227	498
NB378	1	1	1	unfavorable	3072	F	USA	4	245	415
NB380	0	0	0		21	F	USA	4	2771	2771
NB382	0	0	0		660	F	Israel	2	5070	5070
NB384	1	1	1	unfavorable	1424	F	Germany	4	705	3809
NB386	1	1	1	unfavorable	2264	F	Germany	4	622	2132
NB388	1	1	1	unfavorable	1363	M	Germany	4	196	1014
NB390	1	1	1		822	F	USA	4	377	467
NB392	1	1	1	unfavorable	1282	M	Germany	4	593	766
NB394	1	1	0		1524	M	Germany	4	828	2269
NB396	1	1	1	unfavorable	1221	F	Germany	4	970	1401
NB398	0	1	0		227	M	Germany	4S	293	2807
NB400	1	1	0		1812	M	Germany	4	499	834
NB402	1	1	0		1325	F	Germany	4	833	1242
NB404	1	1	1	unfavorable	529	F	Germany	4	407	425
NB406	1	1	1	unfavorable	1053	F	Germany	4	336	380
NB408	1	1	1	unfavorable	907	M	Germany	4	454	555
NB410	1	0	0		2621	F	Germany	4	259	259
NB412	1	1	0		1553	M	Germany	4	874	2141
NB414	1	1	1	unfavorable	989	M	Germany	4	287	663
NB416	0	1	0		5225	M	Germany	2	337	966
NB418	1	0	0		1383	M	Germany	4	1035	1035
NB420	0	0	0	favorable	3488	F	Germany	1	1862	1862
NB422	1	1	0		1708	M	Germany	4	668	1174
NB424	1	0	0		533	F	Germany	4	1239	1239
NB426	1	0	0		1010	M	Germany	4	2669	2669
NB428	1	0	0		441	M	Germany	4	1053	1053
NB430	1	1	0		837	M	Germany	4	566	1379
NB432	1	0	0		582	F	Germany	4	3238	3238
NB434	0	0	0		309	M	USA	4	3045	3045
NB436	1	0	0		972	M	USA	4	3846	3846
NB438	1	1	1		936	M	USA	4	438	454
NB440	1	1	1		3189	M	USA	4	475	798
NB442	1	1	1		1026	F	USA	4	45	1174
NB444	1	1	1		1547	M	USA	4	322	593
NB446	1	1	1		1404	M	USA	4	83	1187
NB448	1	1	0		1573	F	USA	4	123	600
NB450	0	0	0		360	F	Israel	2	4890	4890
NB452	0	0	0		240	M	Israel	1	1560	1560
NB454	1	1	1		711	M	USA	4	47	200
NB456	1	1	1		410	M	USA	4	317	495
NB458	1	1	1	unfavorable	1931	F	Germany	4	631	1397
NB460	1	1	0		112	F	Germany	2	657	1391
NB462	0	0	0		166	F	Germany	4	652	652
NB464	1	1	1	unfavorable	1289	M	Germany	4	101	167
NB466	1	1	0		1443	F	Germany	4	647	651
NB468	0	1	0		456	M	Germany	4	121	176
NB470	0	0	0	favorable	225	M	Germany	1	2886	2886
NB472	0	0	0	favorable	245	F	Germany	1	1235	1235
NB474	0	1	0		17	F	Germany	3	33	1903
NB476	0	0	0		860	F	Germany	3	1059	1059
NB478	1	0	0		1468	M	Germany	4	3567	3567
NB480	1	0	0		1897	M	Germany	4	229	229
NB482	0	0	0		465	M	Germany	4	152	152
NB484	1	0	0		1546	F	Germany	2	187	187
NB486	1	1	0		478	M	Germany	2	394	413
NB488	0	0	0		212	F	Germany	4	995	995
NB490	1	1	0		1759	F	Germany	4	1094	1098
NB492	1	1	1	unfavorable	947	M	Germany	4	738	892
NB494	0	0	0	favorable	56	M	Germany	1	4828	4828
NB496	0	1	0		132	M	Germany	1	105	5780
NB498	0	0	0	favorable	530	F	Germany	1	2772	2772

## Sheet: TARGET-NB train
Sample	HR	EFS	OS	EFS (days)	OS (days)	Gender	INSS
TARGET-30-PACUGP	1	1	1	401	467	F	4
TARGET-30-PADWIM	1	1	1	1170	1590	F	4
TARGET-30-PADIHC	1	0	1	165	4596	M	4
TARGET-30-PADPCI	1	1	1	113	240	M	4
TARGET-30-PASDZJ	1	1	1	282	330	F	4
TARGET-30-PANBSP	1	1	1	470	659	F	4
TARGET-30-PAPTLY	0	0	1	2955	2955	F	4
TARGET-30-PADUWR	1	0	1	4908	5216	M	4
TARGET-30-PALKKV	0	0	0	2613	2613	M	1
TARGET-30-PARABN	1	1	1	607	827	M	4
TARGET-30-PANZPV	1	1	1	1013	1261	F	4
TARGET-30-PARIRD	1	1	1	108	108	M	4
TARGET-30-PAJZUU	1	1	1	476	790	M	4
TARGET-30-PAPSEI	1	1	1	1710	2056	F	4
TARGET-30-PALXTB	0	0	1	4621	4621	M	4
TARGET-30-PAPSKM	1	1	1	573	1019	M	4
TARGET-30-PALEAC	0	0	0	4263	4263	M	1
TARGET-30-PASGPY	1	1	1	438	1438	F	4
TARGET-30-PACYGY	1	1	1	263	542	F	4
TARGET-30-PAIXLC	0	0	0	5048	5048	M	1
TARGET-30-PARRBU	1	1	1	415	907	M	4
TARGET-30-PALEBK	0	0	0	3792	3792	M	1
TARGET-30-PADLDT	1	1	1	9	13	F	4
TARGET-30-PACSSR	1	1	1	47	203	F	4
TARGET-30-PACVNB	1	1	1	245	245	F	4
TARGET-30-PADLDA	1	1	1	165	791	M	4
TARGET-30-PAIPGU	1	1	1	436	436	F	4
TARGET-30-PAPEFE	1	1	1	138	150	M	4
TARGET-30-PALFRE	1	1	1	751	1663	M	4
TARGET-30-PALNFE	0	0	0	4622	4622	F	1
TARGET-30-PAMBMJ	1	1	1	449	491	M	4
TARGET-30-PACLJN	0	0	1	5553	5553	M	4
TARGET-30-PADTJJ	0	0	1	2740	2740	F	4
TARGET-30-PALAWZ	1	1	1	956	956	M	4
TARGET-30-PANDHZ	1	1	1	303	821	M	4
TARGET-30-PADNNX	1	1	1	228	499	M	4
TARGET-30-PAIEIF	1	1	1	440	440	M	4
TARGET-30-PANUVK	1	1	1	1933	1933	F	4
TARGET-30-PADMTD	1	0	1	148	3235	M	4
TARGET-30-PAIWHU	0	0	0	3678	3678	M	1
TARGET-30-PANNIJ	1	1	1	603	944	M	4
TARGET-30-PADPEY	0	0	1	3788	3788	F	4
TARGET-30-PADKNE	1	1	1	387	588	F	4
TARGET-30-PADXBB	1	1	1	632	1561	M	4
TARGET-30-PALNVP	0	0	1	4665	4665	F	4
TARGET-30-PAITEG	1	1	1	692	812	M	4
TARGET-30-PARSEA	0	0	1	2642	2642	M	4
TARGET-30-PAKGMY	0	0	1	2	2	M	4
TARGET-30-PADKGF	0	0	1	2644	2644	M	4
TARGET-30-PADRYN	1	1	1	423	698	M	4
TARGET-30-PALUYS	1	1	1	693	1284	F	4
TARGET-30-PAIVZR	1	1	1	787	787	F	4
TARGET-30-PAKANZ	1	1	1	795	1235	M	4
TARGET-30-PAKUXT	1	1	1	491	731	M	4
TARGET-30-PALTYB	1	1	1	232	232	F	4
TARGET-30-PARDUJ	1	0	1	523	2757	F	4
TARGET-30-PALPIN	0	0	0	2155	2155	M	1
TARGET-30-PALVVH	0	0	0	2183	2183	M	1
TARGET-30-PASCUF	1	1	1	610	833	M	4
TARGET-30-PARHYL	0	0	1	2739	2739	F	4
TARGET-30-PADXAS	1	1	1	3691	3691	F	4
TARGET-30-PARVME	1	0	1	1086	2573	M	4
TARGET-30-PAMAJT	0	0	0	2744	2744	F	1
TARGET-30-PADWVR	0	0	1	2776	2776	M	4
TARGET-30-PADLJN	1	1	1	802	1175	F	4
TARGET-30-PANHUA	1	1	1	206	206	F	4
TARGET-30-PAMACS	1	1	1	233	243	M	4
TARGET-30-PAPHPE	1	1	1	453	470	M	4
TARGET-30-PADWEN	1	1	1	359	411	M	4
TARGET-30-PADSMF	1	1	1	2998	2998	F	4
TARGET-30-PAIMDS	1	1	1	454	1013	F	4
TARGET-30-PAMMXF	1	1	1	140	197	M	4
TARGET-30-PADLES	1	1	1	350	1342	F	4
TARGET-30-PARGUX	0	0	1	2744	2744	F	4
TARGET-30-PADKFU	0	0	1	3866	3866	M	4
TARGET-30-PARMTT	1	1	1	291	1722	F	4
TARGET-30-PADNXC	0	0	1	1375	1375	F	4
TARGET-30-PAPAKS	0	0	1	2777	2777	F	4
TARGET-30-PARVRR	1	1	1	478	572	M	4
TARGET-30-PAMEZH	1	1	1	330	330	F	4
TARGET-30-PALPSY	0	0	0	2679	2679	F	1
TARGET-30-PANCYF	0	0	1	1696	1696	F	4
TARGET-30-PAPUEB	0	0	1	2772	2772	F	4
TARGET-30-PALFSE	0	0	0	2873	2873	M	1
TARGET-30-PADKRU	1	1	1	78	621	F	4
TARGET-30-PAMEHH	1	1	1	725	934	F	4
TARGET-30-PADMYD	1	1	1	203	443	M	4
TARGET-30-PADPMU	1	0	1	141	609	F	4
TARGET-30-PAKHAV	0	0	0	1659	1659	M	1
TARGET-30-PAPWUC	0	0	1	3186	3186	M	4
TARGET-30-PADLPR	1	1	1	336	444	M	4
TARGET-30-PAMLNB	0	0	0	1880	1880	M	1
TARGET-30-PALGFF	0	0	0	1446	1446	F	1
TARGET-30-PALNHZ	1	1	1	298	314	M	4
TARGET-30-PASJYB	1	1	1	455	682	F	4
TARGET-30-PADVSN	0	0	1	2565	2565	M	4
TARGET-30-PARAHE	1	1	1	646	2232	M	4
TARGET-30-PADHWC	1	1	1	541	1122	M	4
TARGET-30-PARFBW	0	0	1	3001	3001	M	4
TARGET-30-PADMVB	1	1	1	219	365	M	4
TARGET-30-PAMYVA	0	0	1	4019	4019	M	4
TARGET-30-PADSEC	1	1	1	428	665	F	4
TARGET-30-PALSAE	1	1	1	598	656	M	4
TARGET-30-PARMFA	0	0	1	2855	2855	M	4
TARGET-30-PAMXWF	1	1	1	1039	1735	M	4
TARGET-30-PAMCXF	1	1	1	376	718	M	4
TARGET-30-PADKFS	1	1	1	603	1230	M	4
TARGET-30-PANGTS	0	0	1	3929	3929	M	4
TARGET-30-PASKJX	1	1	1	595	1682	M	4
TARGET-30-PADLPZ	1	1	1	1022	1409	F	4
TARGET-30-PADUYJ	1	1	1	246	416	F	4
TARGET-30-PAPZYP	0	0	1	2386	2386	F	4
TARGET-30-PAKINP	0	0	0	3672	3672	F	1
TARGET-30-PADKVV	1	1	1	354	437	F	4
TARGET-30-PADTRV	0	0	1	3742	3742	F	4
TARGET-30-PADFLI	0	0	1	2872	2872	M	4
TARGET-30-PADPRJ	1	1	1	84	1188	M	4
TARGET-30-PARXLM	1	1	1	516	752	F	4
TARGET-30-PAREGK	0	0	1	3045	3045	M	4
TARGET-30-PADKYP	1	1	1	579	1083	M	4
TARGET-30-PADIRB	1	0	1	798	3855	F	4
TARGET-30-PAPTIP	1	1	1	372	1492	M	4
TARGET-30-PAMZCE	0	0	1	3978	3978	M	4

## Sheet: TARGET-NB test
Sample	HR	EFS	OS	EFS (days)	OS (days)	Gender	INSS
TARGET-30-PADLKJ	0	0	1	1749	1749	M	4
TARGET-30-PANRRW	1	0	1	408	2178	M	4
TARGET-30-PAIDJS	0	0	0	4191	4191	M	1
TARGET-30-PACZPX	0	0	1	5564	5564	M	4
TARGET-30-PADLIC	0	0	1	4670	4670	M	4
TARGET-30-PALXUM	0	0	0	1638	1638	F	1
TARGET-30-PASCKI	0	0	1	2556	2556	F	4
TARGET-30-PAIWVG	1	1	1	775	1624	F	4
TARGET-30-PALZZV	1	0	1	1494	1934	F	4
TARGET-30-PASLGS	1	1	1	546	830	M	4
TARGET-30-PAJZWL	1	1	1	377	415	F	4
TARGET-30-PASATK	1	1	1	441	1459	M	4
TARGET-30-PADPHP	1	1	1	148	219	M	4
TARGET-30-PANVAN	1	0	1	646	3630	F	4
TARGET-30-PAMYCE	1	1	1	392	995	F	4
TARGET-30-PALZRG	1	1	1	422	580	F	4
TARGET-30-PACSNL	1	1	1	205	322	F	4
TARGET-30-PALYPW	1	1	1	887	2543	M	4
TARGET-30-PANLSG	1	1	1	715	891	F	4
TARGET-30-PADINC	1	1	1	252	409	M	4
TARGET-30-PADTCU	1	1	1	425	1059	M	4
TARGET-30-PAMVCL	0	0	0	2387	2387	F	1
TARGET-30-PADWSM	0	0	1	2282	2282	F	4
TARGET-30-PAKGKH	1	1	1	1795	1795	M	4
TARGET-30-PADIEY	0	0	1	4715	4715	F	4
TARGET-30-PAIPUD	0	0	1	1843	1843	M	4
TARGET-30-PAIXNG	0	0	1	629	629	M	4
TARGET-30-PALXTE	0	0	0	2916	2916	F	1
TARGET-30-PALVUC	0	0	0	4368	4368	M	1
TARGET-30-PADLNM	1	1	1	439	455	M	4
TARGET-30-PASAZJ	0	0	1	2365	2365	M	4
TARGET-30-PALVKK	1	1	1	217	1033	F	4
TARGET-30-PARGDJ	1	1	1	386	781	M	4
TARGET-30-PAILZJ	1	1	1	242	765	M	4
TARGET-30-PALWVJ	1	1	1	417	803	M	4
TARGET-30-PARUXY	1	1	1	2523	2523	M	4
TARGET-30-PANBJH	1	1	1	168	920	F	4
TARGET-30-PAPBGH	1	1	1	470	723	F	4
TARGET-30-PAKAFK	0	0	1	2025	2025	M	4
TARGET-30-PASFRV	1	1	1	305	398	F	4
TARGET-30-PAKGCI	0	0	0	3723	3723	F	1
TARGET-30-PACRYY	0	0	1	5296	5296	M	4
TARGET-30-PALWXP	0	0	0	2510	2510	M	1
TARGET-30-PANZHT	1	1	1	2528	2528	M	4
TARGET-30-PASCLP	1	0	1	964	2268	M	4
TARGET-30-PAMZYM	0	0	1	3586	3586	M	4
TARGET-30-PALLJJ	0	0	0	3355	3355	F	1
TARGET-30-PALBFW	1	1	1	611	1073	M	4
TARGET-30-PARIKT	1	1	1	1707	1707	F	4
TARGET-30-PAJYHP	1	1	1	190	190	F	4
TARGET-30-PAKWCJ	0	0	0	4773	4773	F	1
TARGET-30-PAMBDH	0	0	1	4430	4430	M	4
TARGET-30-PAIRIK	0	0	1	2894	2894	M	4
TARGET-30-PALUDH	0	0	1	4306	4306	F	4
TARGET-30-PAIVMJ	0	0	0	2359	2359	M	1
TARGET-30-PADKXS	1	1	1	310	341	F	4
TARGET-30-PAPEJW	1	1	1	392	392	F	4
TARGET-30-PARJTB	1	1	1	1002	1912	M	4
TARGET-30-PADMGA	1	0	1	932	4287	M	4
TARGET-30-PANBMJ	1	1	1	577	3776	M	4
TARGET-30-PAIVHE	1	1	1	672	1605	M	4
TARGET-30-PARJAR	1	0	1	721	2913	M	4
TARGET-30-PAKXDZ	1	1	1	614	1115	F	4
TARGET-30-PAKJBA	0	0	1	1964	1964	M	4
TARGET-30-PADLTD	1	1	1	454	477	F	4
TARGET-30-PAKDHL	0	0	1	1626	1626	M	4
TARGET-30-PAPUNH	0	0	1	2958	2958	F	3
TARGET-30-PALBFV	1	1	1	152	315	F	4
TARGET-30-PADENF	0	0	1	4863	4863	M	4
TARGET-30-PAPTMM	0	0	1	3186	3186	F	4
TARGET-30-PAKADI	1	1	1	1456	2325	M	4
TARGET-30-PADNFT	1	1	1	447	729	M	4
TARGET-30-PAPUAR	0	0	1	3065	3065	F	4
TARGET-30-PALHVD	1	1	1	347	433	F	4
TARGET-30-PAJYVA	1	1	1	238	306	F	4
TARGET-30-PACRZM	1	1	1	922	922	M	4
TARGET-30-PAMLMY	0	0	1	2593	2593	F	4
TARGET-30-PAMNAL	0	0	1	4165	4165	F	4
TARGET-30-PALWBT	0	0	0	2637	2637	M	1
TARGET-30-PAKACY	1	1	1	680	1366	M	4
TARGET-30-PALYEC	1	1	1	74	159	M	4
TARGET-30-PANYGR	1	1	1	281	283	M	4
TARGET-30-PALIIN	1	1	1	684	1395	M	4
TARGET-30-PAJYLA	1	1	1	266	368	M	4
TARGET-30-PAKSWB	0	0	0	4998	4998	M	1
TARGET-30-PARACM	0	0	1	2994	2994	F	4
TARGET-30-PARSHT	0	0	1	2711	2711	M	4
TARGET-30-PARNCW	1	1	1	606	972	F	4
TARGET-30-PAMMYR	1	1	1	659	1169	M	4
TARGET-30-PADUKP	1	1	1	104	618	M	4
TARGET-30-PARCWT	1	1	1	968	2522	M	4
TARGET-30-PAPBZI	1	1	1	172	430	M	4
TARGET-30-PALYLZ	0	0	0	3083	3083	M	1
TARGET-30-PAIUJB	1	1	1	703	703	F	4
TARGET-30-PAPRTD	0	0	1	1030	1030	M	4
TARGET-30-PALWSJ	0	0	0	4136	4136	F	1
TARGET-30-PAAPFA	1	1	1	444	487	M	4
TARGET-30-PAMZMG	1	1	1	533	763	F	4
TARGET-30-PARIKF	0	0	1	2810	2810	M	4
TARGET-30-PAPTLD	1	1	1	617	2679	M	4
TARGET-30-PAITZV	0	0	1	2147	2147	M	4
TARGET-30-PAPJLD	1	1	1	2007	2679	M	4
TARGET-30-PAMBYG	1	1	1	332	332	M	4
TARGET-30-PAPKWN	1	1	1	260	465	F	4
TARGET-30-PAKYZS	1	0	1	238	3587	M	4
TARGET-30-PALKUC	0	0	1	4399	4399	F	4
TARGET-30-PAMNLH	1	1	1	361	837	F	4
TARGET-30-PAIRDP	1	1	1	135	410	F	4
TARGET-30-PANUKV	1	1	1	356	404	M	4
TARGET-30-PAITCI	1	1	1	232	324	M	4
TARGET-30-PASBEN	1	1	1	1297	1297	M	4
TARGET-30-PAPUTN	1	1	1	284	284	M	4
TARGET-30-PADMXD	1	0	1	838	2052	M	4
TARGET-30-PAIRLN	0	0	1	2828	2828	M	4
TARGET-30-PAMJED	1	0	1	663	3910	M	4
TARGET-30-PAITRM	1	1	1	1836	1836	F	4
TARGET-30-PADSXE	0	0	1	4286	4286	F	4
TARGET-30-PASJRT	0	0	1	1411	1411	F	4
TARGET-30-PADSXU	1	1	1	68	331	F	4
TARGET-30-PADVWW	0	0	1	3563	3563	F	4
TARGET-30-PARNEE	1	1	1	318	318	F	4
TARGET-30-PAMAFV	0	0	0	4067	4067	M	1
TARGET-30-PAISNS	1	1	1	410	421	M	4
TARGET-30-PALETP	1	1	1	251	251	F	4
